# Supplementary material for: Molecular and Clinical Characterization of Crimean–Congo Hemorrhagic Fever in Bulgaria, 2015–2024
Source: Pathogens. 2025 Aug 6;14(8):785. doi: 10.3390/pathogens14080785 (PMC12389410; doi:10.3390/pathogens14080785)
Supplement: Supplementary file 1 [file pathogens-14-00785-s001.zip]

Archive with 1 entries (1 files):
- pathogens-3773753-supplementary.xlsx
