# Supplementary material for: Molecular and Clinical Characterization of Crimean–Congo Hemorrhagic Fever in Bulgaria, 2015–2024
Source: Pathogens. 2025 Aug 6;14(8):785. doi: 10.3390/pathogens14080785 (PMC12389410; doi:10.3390/pathogens14080785)
Supplement: Supplementary file 1 [file pathogens-14-00785-s001.zip › pathogens-3773753-supplementary.xlsx]

## Sheet: Table S1
ID	Sex	Age	Province	Illness onset	Risk factors	Tick exposure	Underlying conditions	Initial symptoms	General condition	Hepatic	Hemorrhagic	Other	Disease outcome
v27/2015	F	76	Yambol	May 2015	N/A	N/A	N/A	N/A	N/A	N/A	N/A	N/A	Recovered
v88/2015	M	77	Blagoevgrad	July 2015	N/A	N/A	N/A	N/A	N/A	N/A	N/A	N/A	Recovered
v89/2015	F	76	Blagoevgrad	July 2015	N/A	N/A	N/A	N/A	N/A	N/A	N/A	N/A	Fatal
v24/2016	M	76	Blagoevgrad	April 2016	N/A	N/A	N/A	N/A	N/A	N/A	N/A	N/A	Recovered
v58/2016	F	18	Yambol	June 2016	N/A	N/A	N/A	N/A	N/A	N/A	N/A	N/A	Recovered
v65/2016	M	64	Yambol	July 2016	N/A	N/A	N/A	N/A	N/A	N/A	N/A	N/A	Recovered
v90/2016	M	48		August 2016	N/A	N/A	N/A	N/A	N/A	N/A	N/A	N/A	Recovered
v121/2016	M	62	Kardzhali	September 2016	N/A	N/A	N/A	N/A	N/A	N/A	N/A	N/A	Recovered
v77/2017	M	46	Haskovo	July 2017		yes		Fatigue, fever, headache, dark urine	Impaired general condition, fever	No hepatosplenomegaly	No overt hemorrhagic symptoms	Non-specific oropharyngeal inflammation	Recovered
v2/2017	M	31	Haskovo	July 2017	N/A	N/A			High fever and chills, myalgia, muscle weakness, anorexia, headache, profuse sweating	No hepatosplenomegaly	Petechial lesions around the ankles, blood-streaked nasal discharge	Diarrhea	Recovered
v53/2018	M	70	Kardzhali	May 2018	N/A	N/A		Chills, nausea, malaise, vomiting, diarrhea	Impaired general condition, fever, second-degree dehydration	No hepatosplenomegaly	Petechial lesions on the lower limbs, enanthem on the soft palate and uvula	Dry, coated tongue, catarrhal throat, paroxysmal atrial fibrillation	Recovered
v69/2018	M	50	Kardzhali	June 2018		yes	Bronchopneumonia	Malase, anorexia, cough, fever	Moderately impaired general condition, afebrile, toxic, first to second degree dehydration	No hepatosplenomegaly	No overt hemorrhagic symptoms	Conjunctival injection, gum edema, dry, coated tongue, mild pulmonary involvement	Recovered
v70/2018	F	55	Kardzhali	June 2018	N/A	yes	N/A	N/A	N/A	N/A	N/A	N/A	Recovered
v86/2018	M	23	Kardzhali	July 2018	Animal herder	yes		Fever, headache, abdominal pain, malaise	Moderately impaired general condition, afebrile, toxic, dehydration	No hepatosplenomegaly	No overt hemorrhagic symptoms		Recovered
v91/2018	M	78	Pazardzhik	July 2018		yes	N/A	N/A	N/A	N/A	N/A	N/A	Recovered
v158/2018	F	68	Plovdiv	September 2018		yes	N/A	N/A	N/A	N/A	N/A	N/A	Fatal
v82/2019	F	38	Kardzhali	May 2019	Forest worker	yes		Fever, chills, malgia, arthralgia, headache, dizziness, nausea, vomiting	Impaired general condition, fever, toxic, dehydrated, astheno-adynamic syndrome, somnolence to sopor, episodes of psychomotor agitation	Hepatomegaly	Bleeding gums, hematomas at venepuncture sites, hematemesis and melena	Dry, coated tongue, hyperemic throat, tachycardia, diarrhea	Recovered
v72/2019	M	57	Kardzhali	June 2019	Animal herder	yes		Fever, chills, arterial hypotension	Moderately impaired general condition, fever	No hepatosplenomegaly	Dried blood around the lips, bleeding gums, edematous uvula, petechial lesions on the lower limbs, maculopapular rash, melena, hematuria	Hemoculture positive for coagulase-negative Staphylococcus	Recovered
v26/2020	M	65	Burgas	May 2020		yes	Diabetes mellitus	Fever, chills, sweating	Impaired general condition, subfebrile	No hepatosplenomegaly	No overt hemorrhagic symptoms		Recovered
v11/2022	M	66	Haskovo	April 2022	Farmer	no		Fatigue, myalgia, hematoma on the left hand	Impaired general condition, afebrile	No hepatosplenomegaly	No overt hemorrhagic symptoms	Arrhythmia	Recovered
v30/2023	M	63	Blagoevgrad	May 2023		yes	Arterial hypertension, hepatomegaly	Fever, fatigue, myalgia, anorexia	Persistent fever, toxic	Hepatomegaly	No overt hemorrhagic symptoms		Recovered
v35/2023	M	51	Burgas	May 2023		yes		Headache, dizziness, chills	Fever, generalised weakness	No hepatosplenomegaly	No overt hemorrhagic symptoms	Conjunctival injection, dry tongue, hyperemic throat	Recovered
v37/2023	M	74	Haskovo	June 2023	N/A	N/A					Epistaxis, melena		Recovered
v111/2024	M	14	Blagoevgrad	August 2024	N/A	N/A		Fever, fatigue	Impaired general condition, dehydration	No hepatomegaly	No overt hemorrhagic symptoms	Erythematous throat, positive succusio renalis, progressive splenic involvement	Recovered
N/A = not available

## Sheet: Table S2
ID	Sex	Age	Sample type	CCHF IgM	CCHF IgG	CCHF RT-qPCR	Ct value	Hematologic	Coagulopathy	Liver dysfunction	Renal involvement	Electrolyte and metabolic abnormalities	Inflammation/Tissue injury	Pancreatic involvement
v27/2015	F	76	serum	pos	neg	neg		N/A	N/A	N/A	N/A	N/A	N/A	N/A
v88/2015	M	77	serum	pos	pos			N/A	N/A	N/A	N/A	N/A	N/A	N/A
v89/2015	F	76	serum	pos				N/A	N/A	N/A	N/A	N/A	N/A	N/A
v24/2016	M	76	serum	pos	bord	pos	34	N/A	N/A	N/A	N/A	N/A	N/A	N/A
v58/2016	F	18	serum	pos	neg			N/A	N/A	N/A	N/A	N/A	N/A	N/A
v65/2016	M	64	serum	pos	pos			N/A	N/A	N/A	N/A	N/A	N/A	N/A
v90/2016	M	48	serum	pos	pos	neg		N/A	N/A	N/A	N/A	N/A	N/A	N/A
v121/2016	M	62	serum	pos	neg	pos	25	N/A	N/A	N/A	N/A	N/A	N/A	N/A
v77/2017	M	46	serum	pos	neg	pos	32	Leukopenia, thrombocytopenia		↑ALT, ↑AST	Albuminuria, hematuria, ketonuria
v2/2017	M	31	serum	pos		neg		Leukopenia, thrombocytopenia, anemia	↑INR, ↓PT activity	↑ALT, ↑AST			↑LDH
v53/2018	M	70	serum	pos	neg	neg		Leukopenia, thrombocytopenia	↑INR,↓PT activity, ↑TT, ↓fibrinogen,↑D-dimer	↑ALT, ↑AST, ↑GGT, ↓albumin, ↓total protein	Proteinuria, hematuria	Hypokalemia, hypochloremia, ↑glucose	↑LDH, ↑CK, ↑CK-MB	↑Amylase, ↑Lipase
v69/2018	M	50	serum	pos	pos	neg		Leukopenia, neutropenia (platelets N/A)			Glucosuria		↑ESR
v70/2018	F	55	serum	pos	pos	neg		Leukopenia, thrombocytopenia		↑ALT, ↑AST
v86/2018	M	23	serum	pos	neg	neg		Leukopenia, thrombocytopenia			Glucosuria, hematuria
v91/2018	M	78	serum	pos	pos	neg		Leukopenia, thrombocytopenia		↑ALT, ↑AST
v158/2018	F	68	serum	pos		neg		Thrombocytopenia		↑ALT
v82/2019	F	38	serum	pos	pos	neg		Anemia, leukopenia, thrombocytopenia	↑APTT, ↓PT activity, ↑INR, ↑PT time, ↑TT, ↓fibrinogen, ↑D-dimer	↑ALT, ↑AST, ↑bilirubin, ↑ALP, ↓albumin, ↓total protein		↑Glucose	↑ESR, ↑CRP	↑Amylase
v72/2019	M	57	serum	pos	pos			Anemia, leukopenia, thrombocytopenia	↑APTT, ↓fibrinogen, ↑D-dimer	↑ALT, ↑AST, ↑GGT, ↑ALP, ↓albumin, ↓total protein	Proteinuria, hematuria		↑CRP, ↑LDH
v26/2020	M	65	serum	pos	pos			Leukopenia, thrombocytopenia		↑ALT, ↑AST, ↓albumin	↑Urea, proteinurea, glucosuria, hematuria	Hypokalemia, ↑glucose
v11/2022	M	66	serum	pos	neg	neg		Thrombocytopenia		↑ALT, ↑AST, ↑GGT, ↓albumin, ↓total protein
v30/2023	M	63	blood			pos	32.3	Leukopenia, thrombocytopenia	↑INR	↑ALT, ↑AST, ↑GGT, ↑ALP	↑Creatinine	Hypochloremia	↑CRP, ↑ESR, ↑LDH, ↑CK, ↑CK-MB	↑Amylase
v35/2023	M	51	blood	pos	pos	pos	31.8	Leukopenia, thrombocytopenia, lymphopenia	↓PT activity, ↑INR, ↑PT time	↑ALT, ↑AST			↑CRP, ↑ESR
v37/2023	M	74	serum	pos	neg	pos	33	Leukopenia, thrombocytopenia
v111/2024	M	14	serum	pos	neg	pos	29	Leukopenia, thrombocytopenia		↑ALT, ↑AST, ↑bilirubin, ↑ALP, ↓CHE	Proteinuria, glucosuria, hematuria		↑CRP, ↑ESR	↑Amylase
N/A = not available
